# Supplementary material for: miRModuleNet: Detecting miRNA-mRNA Regulatory Modules
Source: Front Genet. 2022 Apr 12;13:767455. doi: 10.3389/fgene.2022.767455 (PMC9039401; doi:10.3389/fgene.2022.767455)
Supplement: Supplementary file 1 [file Table1.XLSX]

## Sheet: Sheet1
LUAD dataset
Experiments Using Different Gene Levels (1 - 5 - 30 - 50)	Sensitivity	Specificity	Accuracy	F-Measure
Random 1 Gene	0.76	0.397327	0.412793	0.0989396
Random 5 Genes	0.95	0.619154	0.633262	0.188074
Random 30 Genes	1	0.611136	0.627719	0.192378
Random 50 Genes	1	0.59781	0.614961	0.186662
